# Supplementary material for: The fate of lysine: Non-targeted stable isotope analysis reveals parallel ways for lysine catabolization in Phaeobacter inhibens
Source: PLoS One. 2017 Oct 23;12(10):e0186395. doi: 10.1371/journal.pone.0186395 (PMC5653290; doi:10.1371/journal.pone.0186395)
Supplement: S1 Table — (XLSX) [file pone.0186395.s001.xlsx]

## Sheet: growth curve
time [h]	HK1	HK2	HK3	mean	stdv
0	0.01	0.01	0.01	0.01	0
14	0.112	0.119	0.091	0.107333	0.0118977
20	0.22	0.23	0.182	0.210667	0.0206774
24	0.306	0.314	0.248	0.289333	0.029409
29	0.408	0.414	0.354	0.392	0.0269815
34	0.505	0.525	0.455	0.495	0.0294392
39	0.61	0.64	0.55	0.6	0.0374166
44	0.73	0.77	0.66	0.72	0.0454606
49	0.84	0.88	0.79	0.836667	0.0368179
54	0.94	1	0.9	0.946667	0.0410961
58	1.01	1.11	0.99	1.03667	0.0524934
62	1.08	1.17	1.07	1.10667	0.0449691
67	1.13	1.24	1.17	1.18	0.0454606
72	1.26	1.22	1.24	1.24	0.0163299

## Sheet: 15min labeling experiment
time [h]	HK1	HK2	HK3	HK4	HK5	HK6	Spiked with U13C6 labeled lysine	HK1-3
0	0.01	0.01	0.01	0.01	0.01	0.01	Spiked with unlabeled lysin	HK4-6
17	0.095	0.094	0.094	0.096	0.095	0.095	Timepoint of spiking
24	0.173	0.169	0.168	0.164	0.175	0.166	Harvesting 15min after spiking (no additional OD measurement)
37.5	0.43	0.42	0.45	0.406	0.46	0.444
39			0.5		0.507
39.5			0.53		0.57
40	0.516	0.498		0.489		0.51
41	0.54					0.556
42		0.56		0.56

## Sheet: 60min labeling experiment
time [h]	HK1	HK2	HK3	HK4	HK5	HK6	Spiked with U13C6 labeled lysine	HK1-3
0	0.01	0.01	0.01	0.01	0.01	0.01	Spiked with unlabeled lysine	HK4-6
23	0.178	0.188	0.18	0.158	0.198	0.194	Timepoint of spiking
30	0.285	0.296	0.292	0.262	0.313	0.314	Timepoint harvesting
32	0.339	0.367	0.345	0.313	0.361	0.367
35	0.43	0.451	0.434	0.354	0.442	0.44
36	0.448	0.502	0.474	0.422	0.469	0.472
36.5	0.477	0.526	0.504	0.433	0.501	0.507
37.5	0.489	0.59	0.538	0.475	0.539	0.56
38.5	0.514		0.58	0.501	0.6
39.5	0.59			0.57

## Sheet: spiking
time [h]	HK1	HK2	HK3	mean	stdv	HK1_15	HK2_15	HK3_15	HK4_15	HK5_15	HK6_15	HK1_60	HK2_60	HK3_60	HK4_60	HK5_60	HK6_60
0	0.01	0.01	0.01	0.01	0
14	0.112	0.119	0.091	0.107333	0.0118977
17
20	0.22	0.23	0.182	0.210667	0.0206774
24	0.306	0.314	0.248	0.289333	0.029409
29	0.408	0.414	0.354	0.392	0.0269815
34	0.505	0.525	0.455	0.495	0.0294392
36.5													0.526				0.507
37.5														0.538		0.539
38.5												0.514			0.501
39	0.61	0.64	0.55	0.6	0.0374166
39.5								0.53		0.57
40
41						0.54					0.556
42							0.56		0.56
44	0.73	0.77	0.66	0.72	0.0454606
49	0.84	0.88	0.79	0.836667	0.0368179
54	0.94	1	0.9	0.946667	0.0410961
58	1.01	1.11	0.99	1.03667	0.0524934
62	1.08	1.17	1.07	1.10667	0.0449691
67	1.13	1.24	1.17	1.18	0.0454606
72	1.26	1.22	1.24	1.24	0.0163299
