# Supplementary material for: The fate of lysine: Non-targeted stable isotope analysis reveals parallel ways for lysine catabolization in Phaeobacter inhibens
Source: PLoS One. 2017 Oct 23;12(10):e0186395. doi: 10.1371/journal.pone.0186395 (PMC5653290; doi:10.1371/journal.pone.0186395)
Supplement: S2 Table — (XLS) [file pone.0186395.s002.xls]

## Sheet: Legend
Note, only MIDs for those metabolites are shown, where the mass fragment comprises the whole carbon backbone (except pipecolate and unknown metabolites).
GCMS
Derivative	Detected derivatization of a metabolite: e.g. 1TMS for 1 Trimethylsilyl-Group or MeOX for an oximization of a sugar.
Mass	The mass of the complete molecule including TMS
Ion	The detected fragment
ΔM	The Delta of Mass/Ion. Often 15 if a Methyl-group is split during EI-Ionization
M+0	Unlabeled amount of a molecule
M+X	Detected amount of an X number of carbon labeled
rel. SD	Relative standard derivation
NA_RIXXX	Detected unidentified metabolite. RIXXX gives the retention index of the metabolite
HPLCMS
M+0	Unlabeled amount of a molecule
M+X	Detected amount of an X number of carbon labeled
rel. SD	Relative standard derivation
corrected for CoA	As the Coenzyme A itself is labeled, the labeling of the whole molecule was corrected for this labeling to display the labeling of the rest.

## Sheet: GCMS 15 min
Metabolite	Derivative	Mass	Ion	ΔM	M+0	M+1	M+2	M+3	M+4	M+5	M+6	rel.SD M+0	rel.SD M+1	rel.SD M+2	rel.SD M+3	rel.SD M+4	rel.SD M+5	rel.SD M+6
Alanine	2 TMS	233.456	218	15.456	0.777866	0.131354	0.0641349	0.0298635				0.00856246	0.00671177	0.00349871	0.00153969
2-Aminoadipate	3 TMS	377	377	0	0.779936	0	0	0	0	0	0.220064	0.0583571						0.0382083
2-Aminoadipate	3 TMS	377	362	15	0.751531	0	0	0	0	0	0.248469	0.0249799						0.0145705
Aspartate	2 TMS	277.465	245	32.465	0.743422	0.11498	0.0739097	0.067689				0.00716264	0.00425188	0.0015783	0.00497474
Aspartate	2 TMS	277.465	262	15.465	0.75415	0.107852	0.0694368	0.0685609				0.00775978	0.00862435	0.00172134	0.00655903
Cadaverine	4 TMS	390	375	15	0.742217	0	0	0	0	0.257783
Citrate	4 TMS	480	375	105	0.812592	0.0947306	0.0926778					0.00330905	0.0166239	0.0119814
Citrate	4 TMS	480	465	15	0.810002	0.0939009	0.096097					0.0159955	0.013544	0.00561207
Fumarate	2 TMS	260.435	245	15.435	0.739743	0.12525	0.0612148	0.0737924				0.0137337	0.0109618	0.00213076	0.0025002
Glutamate	2 TMS	291.492	276	15.492	0.86882	0.0406212	0.0905589					0.00537535	0.00269008	0.00291794
Glutarate	2 TMS	276.477	261	15.477	0.767203	0	0	0	0	0.232797		0.00156838					0.00155337
2-Oxoglutarate	1 Meox/2 TMS	319.502	304	15	0.826198	0.0883895	0.0854125					0.00546955	0.0138268	0.0132969
Glycine	3 TMS	291	276	15	0.868755	0.100072						0.0410408	0.0168409
Lysine	3 TMS	362	362	0	0.733586	0	0	0	0	0	0.266414	0.0163043						0.0258741
Lysine	4 TMS	434	419	15	0.68494	0	0	0	0	0	0.31506	0.026797						0.00884732
Lysine	4 TMS	434	434	0	0.699782	0	0	0	0	0	0.300218	0.0292752						0.016508
Malate	3 TMS	350	245	105	0.728916	0.126675	0.070135	0.074274				0.00616813	0.00527896	0.00220278	0.00417542
Malate	3 TMS	350	335	15	0.713103	0.139588	0.0689264	0.0783825				0.0112073	0.0114874	0.00619078	0.0064937
Methionine	1 TMS	221	221	0	0.886386	0.113614						0.0117229	0.00730663
Phenylalanine	1 TMS	237.371	222	15.371	0.492052	0.178915	0.21584	0.113193				0.0553417	0.0383212	0.0392943	0.026459
Pipecolate	1 TMS	201	84	117	0.682824					0.317176		0.0162801					0.0143926
Pyruvate	1 Meox/1 TMS	189.285	174	15.285	0.846559	0.098329	0.0551123					0.00881994	0.00799228	0.00190745
Serine	2 TMS	249.455	234	15.455	0.859334	0.111295	0.0293705					0.0105474	0.010845	0.00492652
Succinate	2 TMS	262	247	15	0.770774	0.0903639	0.0428737	0.0959883				0.0114399	0.00747568	0.00363514	0.00324183
Succinate	2 TMS	262	262	0	0.769422	0.0917577	0.0474786	0.0913418				0.00873072	0.00588444	0.00322277	0.00692519
Threonine	2 TMS	335	320	15	0.832242	0.0702834	0.0586652	0.0388089				0.0465075	0.0434724	0.0158709	0.0129247
Tyrosine	2 TMS	325	310	15	0.672646	0.140435	0.108125	0.0787931				0.0248619	0.00106844	0.00932674	0.0248064
5-Aminopentanoate	3 TMS	333	318	15	0.728471	0	0	0	0	0.272801		0.00592835					0.00580037
Valine	1 TMS	189	174	15	0.823712	0.109551	0.066737					0.0126661	0.00342576	0.00861079
NA_RI996			146		0.832435	0.0676517	0.099913
NA_RI1166			170		0.75878	0.110595	0.130625					0.0330574	0.0215036	0.0140253
NA_RI1199			203		0.75426	0.130806	0	0	0.114934	0	0	0.00848236	0.00780615	0.00488436	0.0061015	0.0161906	0.00212201	0.000504768
NA_RI1222			156		0.705585	0	0	0	0	0.294415		0.0131769	0.00295297	0.00887803	0.00270306	0.0042232	0.00371092
NA_RI1335			261		0.844122	0.074232	0	0	0.0816461			0.00463843	0.00504712	0.00135609	0.00126867	0.00744716
NA_RI1497			259		0.734282	0.159155	0	0.106563				0.00242255	0.0210145	0.00354692	0.0239329
NA_RI1606			116		0.761499	0.0542993	0.183485					0.0138119	0.00526363	0.021624
NA_RI1654			342		0.851937	0.0795564	0.0685071					0.00850932	0.000185757	0.0154166
NA_RI1686			174		0.870503	0.0718323	0	0.0576645				0.0140926	0.0152806	0.0350149	0.0734512
NA_RI1697			385		0.888793	0	0.111207					0.0159209		0.0268684
NA_RI1709			362		0.77333	0	0	0	0	0	0.22667	0.0481511						0.0249602
NA_RI1720			246		0.732075	0	0	0	0	0.267925		0.0124324					0.00314875
NA_RI1738			331		0.613387	0.0504315	0.114878	0.147472	0.0738319
NA_RI1776			362		0.734206	0	0	0	0	0.265794		0.00983977					0.00923865
NA_RI1825			404		0.803239	0.075976	0.120785					0.0314457	0.00629056	0.0402115
NA_RI1836			318		0.886386	0	0.113614					0.0346729		0.0416277
NA_RI1875			392		0.863599	0.0328819	0.103519					0.0224481	0.0192256	0.00176875
NA_RI1895			332		0.6568	0.0752394	0.0583603	0	0	0.2096		0.0143912	0.0153242	0.036231			0.0225544
NA_RI1913			464		0.778165	0.110478	0.111357					0.0303001	0.0166236	0.0122279
NA_RI1920			200		0.530125	0	0.0625247	0.0729986	0.0500534	0.249959
NA_RI1985			359		0.725531	0.187825	0	0.0866443				0.047111	0.0858781		0.0348055
NA_RI2088			491		0.911925	0.0880752						0.0241609	0.0405341
NA_RI2102			495		0.665783	0.190289	0.0950986	0.0505873
NA_RI2115			434		0.653621	0.060337	0.064128	0	0.0622727	0.159641	0	0.0491991	0.0335767	0.018236		0.0113465	0.0329731
NA_RI2154			134		0.889645	0.0563728	0.0539823					0.0226536	0.0192173	0.00388315
NA_RI2157			328		0.913004	0	0	0	0	0.0869959		0.0233911					0.015084
NA_RI2166			456		0.824052	0.113712	0.0622367					0.0261058	0.0184052	0.021733
NA_RI2265			290		0.829591	0.106255	0.0641538					0.0266717	0.0184339	0.0135349
NA_RI2543			471		0.709224	0.176547	0.064372	0.0498572				0.0186908	0.0128312	0.0041849	0.00990437
NA_RI2712			103		0.939475	0.0605255						0.0182844	0.00707192

## Sheet: GCMS 1h
Metabolite	Derivative	Mass	Ion	ΔM	M+0	M+1	M+2	M+3	M+4	M+5	M+6	M+7	rel.SD M+0	rel.SD M+1	rel.SD M+2	rel.SD M+3	rel.SD M+4	rel.SD M+5	rel.SD M+6	rel.SD M+7
Alanine	2 TMS	233.456	218	15.456	0.538225	0.231148	0.165866	0.0647622					0.0133527	0.0145293	0.00982193	0.00829151
Aspartate	2 TMS	277.465	262	15.465	0.491012	0.207395	0.15036	0.151233					0.00404616	0.00417904	0.00247794	0.00185666
Cadaverine	4 TMS	390	375	15	0.560312	0	0	0	0	0.439688			0.021517					0.0142325
Citrate	4 TMS	480	465	15	0.328415	0.173344	0.239392	0.182731	0.0761179				0.0152662	0.0155541	0.0145221	0.0109722	0.011265
Citrate	4 TMS	480	375	105	0.326881	0.178849	0.247968	0.168732	0.0775703				0.0115478	0.00562903	0.000727361	0.00455342	0.00412827
Fumarate	2 TMS	260.435	245	15.435	0.473136	0.2024	0.155715	0.168749					0.00145162	0.00478361	0.0018451	0.007407
Glutamate	2 TMS	291.492	276	15.492	0.436283	0.184662	0.248777	0.130278					0.0548999	0.0347606	0.0434827	0.0274717
Glutarate	2 TMS	276.477	261	15.477	0.551838	0	0	0	0.0708095	0.377352			0.0253057				0.0544725	0.0331652
2-Oxoglutarate	1 Meox/2 TMS	319.502	304	15	0.465421	0.121781	0.246085	0.109331	0.0573826				0.00151887	0.00335027	0.0122895	0.00216658	0.0199313
3-Phosphoglycerate	4 TMS	474	459	16	0.593205	0.178843	0.157105	0.0708475
Glycine	3 TMS	291	276	15	0.71673	0.167402	0.115867						0.00530155	0.00321055	0.00299049
Lysine	3 TMS	362	362	0	0.53155	0	0	0	0	0.0590768	0.409373		0.0344488					0.0337488	0.0333473
Malate	3 TMS	350	245	105	0.453493	0.212996	0.156746	0.176765					0.00160573	0.00320311	0.00158244	0.00268991
Malate	3 TMS	350	335	15	0.454717	0.209804	0.152761	0.170484					0.000467189	0.00434911	0.000237184	0.0033486
Methionine	1 TMS	221	221	0	0.453575	0.234704	0.134003	0.123038	0.0546796				0.00611789	0.0105281	0.00992636	0.00205697	0.00565714
Phenylalanine	1 TMS	237.371	222	15.371	0.230685	0.184412	0.169357	0.194486	0.152416	0.0686442
Pyruvate	1 Meox/1 TMS	189.285	174	15.285	0.542304	0.227238	0.15428	0.0761767					0.0157855	0.000470226	0.0151611	0.000784394
Serine	2 TMS	249.455	234	15.455	0.587587	0.286258	0.126155						0.00524773	0.00537988	0.00500865
Succinate	2 TMS	262	247	15	0.488864	0.150742	0.108362	0.215093	0.0369388				0.00880023	0.00271126	0.00190962	0.00175761	0.00269062
Succinate	2 TMS	262	262	0	0.498193	0.146191	0.100756	0.211987	0.0428723				0.000929138	0.00137249	0.0121194	0.0021588	0.0108523
Threonine	2 TMS	263	248	15	0.56603	0.157204	0.139882	0.115911					0.0103888	0.00108682	0.00425466	0.00306107
Tyrosine	2 TMS	325	310	15	0.284009	0.196098	0.219624	0.194319	0.169132
5-Aminopentanoate	3 TMS	333	318	15	0.52329	0	0	0	0.0537779	0.422932			0.0273742				0.0190946	0.0286739
Valine	1 TMS	189	174	15	0.463196	0.212499	0.205373	0.118932					0.0108916	0.0278445	0.000528916	0.00766787
NA_RI1220			203		0.59034	0.159794	0	0	0.249866				0.0430606	0.00566324			0.0293538
NA_RI1231			189		0.5497	0	0	0	0	0.4503			0.0316571					0.0209556
NA_RI1335			261		0.727274	0.103474	0	0	0.169252				0.00971322	0.00275882			0.0121883
NA_RI1368			241		0.747821	0.135207	0.116972						0.0108993	0.00349452	0.00156624
NA_RI1426			270		0.616174	0	0	0	0	0.383826			0.0375262					0.0506239
NA_RI1733			290		0.588401	0	0	0	0	0.411599
NA_RI1835			329		0.44448	0.145835	0.196071	0.131839	0.0817747				0.0598453	0.0136344	0.0198329	0.0141909	0.0107849
NA_RI1912			332		0.287543	0.133371	0.116527	0.0582275	0	0.187772	0.101546	0.0700607	0.0243414	0.0133509	0.0109474	0.00230913		0.0234137	0.00405002	0.0143824
NA_RI1954			357		0.5502	0.26689	0.18291						0.003363	0.0203937	0.0207105
NA_RI2022			169		0.794839	0.0962958	0.0569202	0.0519452
NA_RI2157			240		0.684832	0	0.0821582	0.127233	0	0.105777			0.0226725		0.00289137	0.0742383		0.0251318
NA_RI2180			343		0.653973	0.0491815	0.0739236	0.0370384	0.0682423	0.117642			0.034371	0.0138166	0.00592068	0.00812246	0.0378958	0.0177861
NA_RI2216			246		0.425487	0.257805	0.193512	0.0876774	0.0355186				0.00989455	0.00438123	0.0209905	0.0106229	0.00804171
NA_RI2265			290		0.402916	0.299694	0.175746	0.121644

## Sheet: HPLCMS 15min
Metabolite	M+0	M+1	M+2	M+3	M+4	M+5	M+6	M+7	M+8	rel.SD M+0	rel.SD M+1	rel.SD M+2	rel.SD M+3	rel.SD M+4	rel.SD M+5	rel.SD M+6	rel.SD M+7	rel.SD M+8
CoA	0.906614	0.0486977	0.0446879	0						0.00214658	0.00120519	0.000941394
Acetyl-CoA	0.793449	0.0522013	0.15435	0						0.00250082	0.000306835	0.00219399
Propanoyl-CoA	0.801787	0.0529818	0.0485588	0.0966728	0					0.00069281	0.00302523	0.000771673	0.00294636
Glutaryl-CoA	0.629111	0.0391268	0.0359807	0	0	0.230581	0	0.0414326	0.023768	0.00812231	0.00597468	0.0023809	0	0	0.00452853	0	0.000283835	0.00312038
Ethylmalonyl-CoA	0.83648	0.111161	0.0523584							0.00151043	0.00107012	0.00258055
Methylsuccinyl-CoA	0.744205	0.0928692	0.0533669	0	0.109559	0	0			0.0108151	0.00281262	0.000588677	0	0.00741385
Succinyl-CoA	0.722805	0.0969452	0.123483	0.0567669	0	0				0.00763474	0.00541113	0.00171446	0.00393807	0	0
3-hydroxybutanoyl-CoA	0.710435	0.0411128	0.0424562	0	0.205996	0				0.000411174	0.0016793	0.000204576	0	0.00229505	0	0.00452995
Crotonoyl-CoA	0.691297	0	0.0493754	0	0.259328	0	0			0.0142416	0	0.000398601	0	0.013843	0	0.0036463
Methylmalonyl-CoA	0.682697	0.0991849	0.0547976	0.16332	0	0				0.00502742	0.00199079	0.00245338	0.00456483	0	0
corrected for CoA
CoA	1	0	0	0
Acetyl-CoA	0.872869	0	0.127131							0.00453306	0	0.00453306
Propanoyl-CoA	0.893375	0	0	0.106625	0					0.00323481	0	0	0.00323481	0
Glutaryl-CoA	0.731764	0	0	0	0	0.268236	0			0.00596483	0	0	0	0	0.00596483	0
Ethylmalonyl-CoA	0.926634	0.0733663								0.000358195	0.000358195
Methylsuccinyl-CoA	0.821447	0.0583946	0	0	0.120158	0	0			0.0109595	0.00261891	0	0	0.00834058	0	0
Succinyl-CoA	0.789246	0.063477	0.0933656	0.0539118	0	0				0.00587519	0.00540482	0.0036536	0.00412397	0	0
3-hydroxybutanoyl-CoA	0.775538	0	0	0	0.224462	0				0.00211839	0	0	0	0.00211839	0	0
Crotonoyl-CoA	0.727791	0	0	0	0.272209	0	0			0.0146832	0	0	0	0.0146832	0	0
Methylmalonyl-CoA	0.754758	0.0691077	0	0.176134	0	0	0			0.00454849	0.000710624	0	0.00525911	0	0	0

## Sheet: HPLCMS 1h
Metabolite	M+0	M+1	M+2	M+3	M+4	M+5	M+6	M+7	M+8	rel.SD M+0	rel.SD M+1	rel.SD M+2	rel.SD M+3	rel.SD M+4	rel.SD M+5	rel.SD M+6	rel.SD M+7	rel.SD M+8
CoA	0.785392	0.0921274	0.0810003	0.0414798						0.0313816	0.00501507	0.0110025
Acetyl-CoA	0.590525	0.0909627	0.235116	0.0464979	0.0368981					0.0322228	0.0127972	0.00561107	0.00796988	0.00580853
Propanoyl-CoA	0.598037	0.105953	0.0927526	0.167609	0.035648					0.0218303	0.0066309	0.00100251	0.0329935	0.00527492
Glutaryl-CoA	0.470841	0.0482651	0.0466996	0.00572217	0.0207053	0.315267	0.0406429	0.0391436	0.0127129	0.0250216	0.00827502	0.00205254	0.0114443	0.0138765	0.0130409	0.00149207	0.00605133	0.0147897
Ethylmalonyl-CoA	0.615348	0.166235	0.0959215	0.0439831	0.0785121					0.0249186	0.0141119	0.00421233	0.00474728	0.0141152
Methylsuccinyl-CoA	0.578015	0.148288	0.0936014	0.039792	0.106295	0.0340085				0.0112926	0.00373105	0.00353351	0.00362132	0.00732518	0.00271966
Succinyl-CoA	0.405535	0.165722	0.212138	0.13363	0.0686089	0.0143661				0.02627	0.015123	0.0245152	0.013305	0.0172499	0.016877
Mesaconyl-CoA	0.599208	0.147972	0.0918114	0.0113358	0.0987223	0.0509511				0.0554907	0.0148967	0.0268169	0.0232642	0.0459008	0.00318718
3-hydroxybutanoyl-CoA	0.506702	0.0625367	0.0750389	0.0257475	0.259321	0.0393264	0.0313283			0.0433322	0.00817835	0.0109936	0.016912	0.0168399	0.00556094	0.00452995
Crotonoyl-CoA	0.523256	0.0444339	0.0802269	0	0.309766	0.013302	0.0290147			0.0337498	0.00872998	0.00599219	0	0.0411128	0.0190811	0.0036463
Methylmalonyl-CoA	0.449103	0.147827	0.0860851	0.218081	0.075476	0.023428				0.0176043	0.00562937	0.00472451	0.0109908	0.0066455	0.0162862
L-erythro-3-Methylmalyl-CoA	0.653346	0.183384	0.036213	0	0.127057	0
Isobutanoyl-CoA	0.734271	0.0759195	0.0959529	0.0093223	0.0845338					0.0319612	0.00508742	0.00711771	0.0186446	0.018633
Hexanoyl-CoA	0.624429	0.0844305	0.176692	0.0186351	0.0958133					0.0518269	0.00460128	0.0178597	0.0219965	0.0207109
Phenylacetyl-CoA	0.144404	0.172916	0.213271	0.169855	0.129699	0	0.116592	0.0353964	0.0178674	0.00337315	0.000131367	0.00218057	0.00699994	0.00289766	0	0.000188533	0.00153446	0.000140177
3-Hydroxy-2-methylbutanoyl-CoA	0.411182	0.255717	0.209742	0.0858577	0.0375015					0.0955706	0.0579678	0.046423	0.0634062	0.0272549
B-Hydroxypropionyl-CoA	0.808234	0.109371	0.0823949							0.0110818	0.0107335	0.00726494
corrected for CoA
CoA	1	0	0	0
Acetyl-CoA	0.774711	0	0.225289							0.00850617	0	0.00850617
Propanoyl-CoA	0.798713	0	0	0.201287	0					0.0536443	0	0	0.0536443	0
Glutaryl-CoA	0.600758	0	0	0	0	0.399242	0			0.00332947	0	0	0	0	0.00332947	0
Ethylmalonyl-CoA	0.785976	0.120124	0	0	0.0939	0				0.0230307	0.0149187	0	0	0.0176004	0
Methylsuccinyl-CoA	0.761774	0.105821	0	0	0.132405	0	0			0.00817521	0.00828222	0	0	0.0105601	0	0
Succinyl-CoA	0.495702	0.144417	0.192084	0.119074	0.0487232	0				0.020824	0.016809	0.0308157	0.0273355	0.0169371	0
Mesaconyl-CoA	0.725713	0.0944424	0	0	0.115574	0.0520274				0.0426107	0.014607	0.0251395	0	0.058012	0.00285844
3-hydroxybutanoyl-CoA	0.664281	0	0	0	0.335719	0	0			0.0343238	0	0	0	0.0343238	0	0
Crotonoyl-CoA	0.655455	0	0	0	0.344545	0	0			0.0109853	0	0	0	0.0109853	0	0
Methylmalonyl-CoA	0.567857	0.120146	0	0.251259	0.0607381	0	0			0.0227821	0.0104008	0	0.021878	0.00979008	0	0
L-erythro-3-Methylmalyl-CoA	0.730781	0.127163	0	0	0.142056	0				0.0835241	0.0960155	0	0	0.0124914	0
Isobutanoyl-CoA	0.900106	0	0	0	0.0998937					0.0227948	0	0	0	0.0227948
Hexanoyl-CoA	0.761744	0	0.136229	0	0.102028	0	0			0.0424444	0	0.0223903	0	0.024252	0	0
Phenylacetyl-CoA	0.174348	0.189662	0.221238	0.163998	0.119	0	0.131755	0	0	0.00393006	0.00108835	0.00148453	0.00951077	0.00366636	0	0.00151817	0	0
3-Hydroxy-2-methylbutanoyl-CoA	0.500254	0.256978	0.175436	0.0673322	0	0				0.0995031	0.0944767	0.0547473	0.0486086	0	0
B-Hydroxypropionyl-CoA	1	0	0	0	0	0
